# Supplementary material for: A novel seed dispersal mode of Apostasia nipponica could provide some clues to the early evolution of the seed dispersal system in Orchidaceae
Source: Evol Lett. 2020 Aug 2;4(5):457–64. doi: 10.1002/evl3.188 (PMC7523560; doi:10.1002/evl3.188)
Supplement: Supplementary file 2 — Table S1. Raw data of the number of intact seeds and viable seeds defecated by the cricket and camel cricket collected in its natural habitat during fruit consumption. Table S2. The number of intact seeds in each excrement defecated by the cricket and camel cricket collected in its natural habitat during fruit consumption. [file EVL3-4-457-s002.xlsx]

## Sheet: Sheet1
Table S1. Raw data of the number of intact seeds and viable seeds defecated by the cricket and camel cricket collected in its natural habitat during fruit consumption
Species	intact seeds	viable seeds
Eulandrevus ivani ID1	57	15
Eulandrevus ivani ID2	189	45
Eulandrevus ivani ID3	43	6
Diestrammena yakumontana ID1	45	13
Diestrammena yakumontana ID2	19	4
Diestrammena yakumontana ID3	37	10
intact fruit (control)	57	16
intact fruit (control)	189	44
intact fruit (control)	43	8
intact fruit (control)	45	14
intact fruit (control)	19	3
intact fruit (control)	37	7

## Sheet: Sheet2
Table S2. The number of intact seeds in each excrement defecated by the cricket and camel cricket collected in its natural habitat during fruit consumption
Eulandrevus ivani			Diestrammena yakumontana
ID1	ID2	ID3	ID1	ID2	ID3
9	23	11	6	8	13
11	17	14	9	2	16
18	41	5	5	9	8
15	29	7	25
4	13	6
	18
	21
	4
	3
	20
